# Supplementary material for: Quantification of the three-dimensional root system architecture using an automated rotating imaging system
Source: Plant Methods. 2023 Feb 2;19:11. doi: 10.1186/s13007-023-00988-1 (PMC9896698; doi:10.1186/s13007-023-00988-1)
Supplement: Supplementary file 2 — Additional file 2: Table S1. Information on the five growth stages. [file 13007_2023_988_MOESM2_ESM.xlsx]

## Sheet: Sheet1
Table S1. Information of five different growth stages
Stages	Sampling dates	Days after sowing	The correspoinding growth stages	The number of images	Size of root supporting meshes
1	2020-12-25	58	The seedling stage	180	0.24 m in diameter, 0.30 m in depth
2	2021-01-16	80	The seedling stage	288	0.38 m in diameter, 0.50 m in depth
3	2021-02-07	102	The bud and mossy stage	432	0.38 m in diameter, 0.80 m in depth
4	2021-03-01	124	The bud and mossy stage	432	0.38 m in diameter, 1 m in depth
5	2021-03-22	145	The flowering stage	432	0.38 m diameter, 1 m in depth
